# Supplementary material for: Innocuous pressure sensation requires A-type afferents but not functional ΡΙΕΖΟ2 channels in humans
Source: Nat Commun. 2021 Jan 28;12:657. doi: 10.1038/s41467-021-20939-5 (PMC7844252; doi:10.1038/s41467-021-20939-5)
Supplement: Supplementary file 2 — Source Data [file 41467_2021_20939_MOESM2_ESM.xlsx]

## Sheet: Figure 1b
Figure 1b
			Subject 1	Subject 2	Subject 3	Subject 4	Subject 5
	Vibration Detection	Baseline	100	100	100	100	100
		Block	0	0	50	0	0
			Subject 1	Subject 2	Subject 3	Subject 4	Subject 5
	Heat Threshold	Baseline	33.5	33.1	34.3	33.8	34.8
		Block	34.1	33.4	34.2667	32	35.4

## Sheet: Figure 1c
Figure 1b
			Subject 1	Subject 2	Subject 3	Subject 4	Subject 5
	Contron Arm	Baseline	44	74	33	55	8
		Final	39	27	27	55	5
			Subject 1	Subject 2	Subject 3	Subject 4	Subject 5
	Blocked Arm	Baseline	41	68	27	53	13
		Final	0	0	16	0	0

## Sheet: Figure 2a
Figure 2a
		Subject 1	Subject 2	Subject 3	Subject 4	Subject 5	Subject 6	Subject 7	Subject 8
	Controls	4	4	10	12	8	20	12	12
		Subject 1	Subject 2
	Aβ deafferented	20	20

## Sheet: Figure 2c
Figure 2c
			Subject 1	Subject 2	Subject 3	Subject 4	Subject 5	Subject 6	Subject 7	Subject 8
	Controls	Low	34	26	4	29	22	4	24	4
		High	41	23	24	46	36	9	36	8
			Subject 1	Subject 2
	Aβ deafferented	Low	9	0
		High	6	0

## Sheet: Figure 2d
Figure 2d
			Subject 1	Subject 2	Subject 3	Subject 4	Subject 5	Subject 6	Subject 7	Subject 8
	Controls	+/- 30mmHg	100	100	100	100	100	100	100	100
		+/- 90mmHg	100	100		100	100	100	100	100
			Subject 1	Subject 2
	Aβ deafferented	+/- 30mmHg	16.6	50
		+/- 90mmHg	50	33

## Sheet: Figure 2f
Figure 2f
			Subject 1	Subject 2	Subject 3	Subject 4	Subject 5	Subject 6	Subject 7	Subject 8
	Controls	Pressure	12	11	16	9.8	5	7	6	5.4
		Pain	105		172.5	230	125	115	102.5	84
			Subject 1	Subject 2
	Aβ deafferented	Pressure	171.875	177.5
		Pain	230	285

## Sheet: Figure 2g
Figure 2g
			Subject 1	Subject 2	Subject 3	Subject 4	Subject 5	Subject 6	Subject 7	Subject 8
	Controls	Pressure	1.05	1.05	1.2	1.12	1	1.1	1	1
		Pain	4.38	4.01	7.57	8.9	6.53	3.4	2.23	2.5
			Subject 1	Subject 2
	Aβ deafferented	Pressure		5.2
		Pain	3.08	8.2

## Sheet: Figure 3a
Figure 3a
		Subject 1	Subject 2	Subject 3	Subject 4	Subject 5	Subject 6	Subject 7	Subject 8	Subject 9	Subject 10	Subject 11
	Controls	8	8	4	8	8	8	6	6	8	8	8
		Subject 1	Subject 2	Subject 3	Subject 4	Subject 5	Subject 6	Subject 7
	PIEZO2-LOF	20	20	20	20	19	22	26

## Sheet: Figure 3b
Figure 3b
		Subject 1	Subject 2	Subject 3	Subject 4	Subject 5	Subject 6	Subject 7	Subject 8	Subject 9	Subject 10	Subject 11
	Controls	4.56	5.37	3.66	9.33	2.19	2.33	3.14	4.9	5.37	2.2	3.16
		Subject 1	Subject 2	Subject 3	Subject 4	Subject 5	Subject 6	Subject 7
	PIEZO2-LOF	4	2.91	2.26	3.87	2.15	2.5	4.8

## Sheet: Figure 3c
Figure 3c
			Subject 1	Subject 2	Subject 3	Subject 4	Subject 5	Subject 6	Subject 7	Subject 8
	Controls	Low Compression	19.5	14.5	31.5	29	4	25	14.5	10
		High Compression	21.5	22.25	36	37	12.5	34.5	22.5	28.5
			Subject 1	Subject 2	Subject 3	Subject 4	Subject 5	Subject 6
	PIEZO2-LOF	Low Compression	24.25	13.25	16	17	15	1
		High Compression	23	28.5	25.5	26	31	6

[truncated: 5 more sheets: Figure 3d, Figure 4c, Figure 4d, Figure 4e, Figure 4f]
